# Supplementary material for: Effect of the Solvate Environment of Lithium Cations on the Resistance of the Polymer Electrolyte/Electrode Interface in a Solid-State Lithium Battery
Source: Membranes (Basel). 2022 Nov 8;12(11):1111. doi: 10.3390/membranes12111111 (PMC9694555; doi:10.3390/membranes12111111)
Supplement: Supplementary file 1 [file membranes-12-01111-s001.zip]

Archive with 1 entries (1 files):
- membranes-1971041-supplementary.pdf
